# Supplementary material for: Anti-Bacterial Activity of Green Synthesised Silver and Zinc Oxide Nanoparticles against Propionibacterium acnes
Source: Pharmaceuticals (Basel). 2024 Feb 16;17(2):255. doi: 10.3390/ph17020255 (PMC10891609; doi:10.3390/ph17020255)
Supplement: Supplementary file 1 [file pharmaceuticals-17-00255-s001.zip]

Archive with 1 entries (1 files):
- pharmaceuticals-2826794-supplementary.pdf
